# Supplementary material for: Exogenously Applied Gibberellic Acid Enhances Growth and Salinity Stress Tolerance of Maize through Modulating the Morpho-Physiological, Biochemical and Molecular Attributes
Source: Biomolecules. 2021 Jul 9;11(7):1005. doi: 10.3390/biom11071005 (PMC8301807; doi:10.3390/biom11071005)
Supplement: Supplementary file 1 [file biomolecules-11-01005-s001.zip]

Archive with 1 entries (1 files):
- biomolecules-1231920-supplementary.pdf
